# Supplementary material for: Tailoring Hydrogel Structures: Investigating the Effects of Multistep Cellulose Defibrillation on Polyvinyl Alcohol Composites
Source: Gels. 2024 Mar 21;10(3):212. doi: 10.3390/gels10030212 (PMC10970658; doi:10.3390/gels10030212)
Supplement: Supplementary file 1 [file gels-10-00212-s001.zip]

Archive with 2 entries (2 files):
- Supplementary material video.mp4
- Supplementary material.pdf
